# Supplementary material for: Synthesis of an Anti-CD7 Recombinant Immunotoxin Based on PE24 in CHO and E. coli Cell-Free Systems
Source: Int J Mol Sci. 2022 Nov 8;23(22):13697. doi: 10.3390/ijms232213697 (PMC9697001; doi:10.3390/ijms232213697)
Supplement: Supplementary file 1 [file ijms-23-13697-s001.zip]

Archive with 1 entries (1 files):
- ijms-2010141-supplementary.pdf
